# Supplementary material for: Photocatalytic Performance of Undoped and Al-Doped ZnO Nanoparticles in the Degradation of Rhodamine B under UV-Visible Light:The Role of Defects and Morphology
Source: Int J Mol Sci. 2022 Dec 7;23(24):15459. doi: 10.3390/ijms232415459 (PMC9779551; doi:10.3390/ijms232415459)
Supplement: Supplementary file 1 [file ijms-23-15459-s001.zip]

Archive with 1 entries (1 files):
- ijms-2050613-SI.pdf
